# Supplementary material for: Body composition and grip strength constraints in elite male rink-hockey players of contrasting ethnicity
Source: PLoS One. 2022 Sep 22;17(9):e0274894. doi: 10.1371/journal.pone.0274894 (PMC9499211; doi:10.1371/journal.pone.0274894)
Supplement: S1 File — (XLSX) [file pone.0274894.s001.xlsx]

## Sheet: Sheet1
CHAMPIONSHIP	CLUB	LEVEL_COMT	LEVEL_COMPT_COUNTRY	WEEK_TRAINNING_HOURS	NACIONALITY	ETHNICITY	PLAYER_POSITION	Player_Position_01	CHRONOLOGICAL_AGE	WHEIGTH	HEIGTH_CM	HEIGTH_M	BMI_IMC	BODY_SURFACE	SKINF_TRIC	SKINF_SUPRA_IL	SKIN_ABDM	SKIN_PECT	SKIN_BICIP	SKIN_SUB_ESCAP	SKIN_MEDIA_AX	SKIN_COXO_FEM	SKIN_GEMINAL	SUMMATORY_SKINFOLDS	DENSIDD	BODY_FAT_PERCENT	DINAN_DOMIN	HANDGRIP_RIGTH	HANDGRIP_LEFT	W_C	AB_C	H_C	RDT_C	RMT_C	RT_C	RCC	LDT_C	LMT_C	LT_C	LC_C	ZHEIGTH_CM	ZBODY_SURFACE	ZH_C	ZRDT_C	ZRC_C	ZLT_C	ZLMT_C	ZHANDGRIP_RIGTH	ZHANDGRIP_LEFT
Angola	Clube Académica de Luanda	Elite	Elite - Angola	8	Angolano	Black	Defense/Milfielder	Field Player	23	72	168.5	1.685	25.36	1.82	8.5	20	27	10	6	19	15	20	11	136.5	1.06	16.31	left hand	47.6	44.2	81	80	97	44	55.5	61.5	35.5	40	55	63	34.5	-1.24902	-0.7988	-0.37292	0.5439	-0.63607	0.7079	0.33865	-0.52874	-0.97375
Angola	Clube Académica de Luanda	Elite	Elite - Angola	8	Angolano	Black	Defense/Milfielder	Field Player	32	84.6	186.2	1.862	24.4	2.1	9	6	15	11	4.5	11	7	12	7	82.5	1.07	11.74	rigth hand	42	55.3	82	82	97	45.5	57.5	61	37	41	55	61	35	1.76621	1.3983	-0.37292	1.06688	0.01387	0.22601	0.33865	-1.42302	0.80544
Angola	Clube Académica de Luanda	Elite	Elite - Angola	8	Angolano	Black	Defense/Milfielder	Field Player	35	76.9	173.7	1.737	25.49	1.91	6	5	12	6	4	8	5	10	7	63	1.08	8.98	rigth hand	73.8	66.9	80	78	98	44.5	57.5	59	40.5	43	56	57.5	40.5	-0.36319	-0.09259	-0.19285	0.71823	1.53039	-0.61731	0.68457	3.65521	2.66478
Angola	Clube Académica de Luanda	Elite	Elite - Angola	8	Angolano	Black	Forward	Field Player	23	69.5	179.2	1.792	21.64	1.87	7	6	5	5	4	10	6	9	7	59	1.09	4.83	left hand	51.3	54	78.5	76	96.5	39.5	52.5	57.5	34	37.5	51.5	56	32	0.57375	-0.40646	-0.46296	-1.02504	-1.28601	-0.97873	-0.87206	0.06212	0.59707
Angola	Clube Académica de Luanda	Elite	Elite - Angola	8	Angolano	Black	Forward	Field Player	25	78.5	165	1.65	28.83	1.86	6	5	7	5	4	10	4.5	7	5	53.5	1.09	5.04	left hand	52.8	57.1	81	75.5	97	44	55.5	59	36.5	44	55.5	59	34	-1.84525	-0.48493	-0.37292	0.5439	-0.20278	-0.25589	0.51161	0.30166	1.09396
Angola	Clube Académica de Luanda	Elite	Elite - Angola	8	Angolano	Black	Forward	Field Player	18	65.6	178	1.78	20.7	1.82	11	5	11	6	3	9	5	10	8	68	1.08	6.81	rigth hand	46.8	50.3	78	77	95.5	37	54.5	57	34	36	50.5	56.5	32	0.36932	-0.7988	-0.64303	-1.89667	-1.28601	-0.85826	-1.21798	-0.6565	0.00401
Angola	Clube Académica de Luanda	Elite	Elite - Angola	8	Angolano	Black	Forward	Field Player	26	71.2	171	1.71	24.35	1.83	5	4	7	5	3.5	9	5	5	4	47.5	1.09	4.51	rigth hand	51.1	51.6	85	78	90.5	40	53	54	35	39.5	53	55	34.5	-0.82314	-0.72033	-1.54337	-0.85071	-0.85272	-1.21968	-0.35318	0.03018	0.21238
Angola	Clube Académica de Luanda	Elite	Elite - Angola	8	Angolano	Black	Forward	Field Player	19	51.4	167.8	1.678	18.25	1.57	5	5	9	5	4	10	6	7	5	56	1.09	5.03	rigth hand	49.2	46.8	74	69	86	39	51	56	34	37.5	50	52	34.5	-1.36827	-2.7605	-2.35369	-1.19937	-1.28601	-1.94252	-1.39094	-0.27323	-0.557
Angola	Clube 1º De Agosto	Elite	Elite - Angola	7.5	Angolano	Black	Goalkeeper	Goalkeeper	22	73.5	174.5	1.745	24.14	1.88	8	7	10.5	5.5	4.5	12	6	12	7	72.5	1.08	7.56	left hand	53.5	47.7	76.8	76	96	41.5	56	58.3	37	43	55	57	36.8	-0.22691	-0.328	-0.55299	-0.32773	0.01387	-0.73778	0.33865	0.41344	-0.41274
Angola	Clube 1º De Agosto	Elite	Elite - Angola	7.5	Angolano	Black	Goalkeeper	Goalkeeper	26	84.7	181.5	1.815	25.71	2.06	18	16	35	18	8	25	17	25	12.5	174.5	1.05	22.36	rigth hand	61.5	54.6	85.7	89	102.5	44.5	55.7	64	35.8	42	56	62.4	36.1	0.96556	1.08442	0.61746	0.71823	-0.50609	0.56334	0.68457	1.69099	0.69324
Angola	Clube 1º De Agosto	Elite	Elite - Angola	7.5	Angolano	Black	Defense/Milfielder	Field Player	22	68	166	1.66	24.68	1.76	6.5	5.5	12	7	4	12	7	10	7	71	1.08	7.87	rigth hand	54.3	45.6	83.5	77.5	95	43	55.6	59.5	35	42	54	58.6	35.7	-1.6749	-1.26961	-0.73306	0.19525	-0.85272	-0.35227	-0.00726	0.5412	-0.74934
Angola	Clube 1º De Agosto	Elite	Elite - Angola	7.5	Angolano	Black	Defense/Milfielder	Field Player	23	58.6	169.5	1.695	20.4	1.67	6	5	7	4	3	10	5	5	4	49	1.09	3.86	rigth hand	47.9	49.6	74.2	70.5	88.4	37	48.4	51.5	32	35	48	50.8	32.5	-1.07867	-1.97582	-1.92152	-1.89667	-2.1526	-2.23166	-2.08278	-0.48084	-0.10819
Angola	Clube 1º De Agosto	Elite	Elite - Angola	7.5	Angolano	Black	Defense/Milfielder	Field Player	32	90.6	183.7	1.837	26.85	2.14	12.5	20	32	16	6	31	19	22	13	171.5	1.05	20.93	rigth hand	56.1	56.6	86.5	87	109.8	40.5	55.8	66	39.5	41	54.5	63.8	39	1.34033	1.71217	1.93196	-0.67639	1.0971	0.90066	0.1657	0.82865	1.01382
Angola	Clube 1º De Agosto	Elite	Elite - Angola	7.5	Angolano	Black	Defense/Milfielder	Field Player	25	72.8	169.2	1.692	25.43	1.83	11	7	20	10	5	14	8	15	10	100	1.07	13.06	rigth hand	51.3	49.9	88.2	82.5	95.7	43.5	55.5	61.5	36	42	55.2	61	36.7	-1.12978	-0.72033	-0.60701	0.36957	-0.41943	0.22601	0.40784	0.06212	-0.06011
Angola	Clube 1º De Agosto	Elite	Elite - Angola	7.5	Angolano	Black	Forward	Field Player	22	81.8	164	1.64	30.41	1.88	26	26	51	34	10	36	28	36	23	270	1.03	31.93	rigth hand	55.2	51.4	102	97.8	111	47.5	66	75	38	48	63	69	39	-2.01561	-0.328	2.14805	1.76418	0.44716	2.15359	3.106	0.68492	0.18032
Angola	Clube 1º De Agosto	Elite	Elite - Angola	7.5	Angolano	Black	Forward	Field Player	26	75.8	170	1.7	26.23	1.87	9	10	21	11	4.5	14	10	13	10	102.5	1.07	13.17	rigth hand	46.9	45.2	87.7	81	101.6	43	65	63	36.3	42.2	55.2	63	36.5	-0.99349	-0.40646	0.4554	0.19525	-0.28944	0.7079	0.40784	-0.64053	-0.81346
Angola	Clube 1º De Agosto	Elite	Elite - Angola	7.5	Angolano	Black	Forward	Field Player	21	76.2	177.2	1.772	24.27	1.93	6	7	8	6	4	13	7	10	8	69	1.09	6.2	rigth hand	57.2	57.1	81.2	80.5	100	42	53.5	58.3	39.5	42.3	53	56.5	38	0.23304	0.06434	0.16728	-0.15341	1.0971	-0.85826	-0.35318	1.00431	1.09396
Angola	Clube 1º De Agosto	Elite	Elite - Angola	7.5	Angolano	Black	Forward	Field Player	26	57.7	169.8	1.698	20.01	1.67	6	5	6	4.5	3.5	8	5	6	4	48	1.09	4.34	rigth hand	55.4	53.2	74.8	68.2	78.6	35	49	50.5	32	34.3	46.6	50	31.3	-1.02756	-1.97582	-3.6862	-2.59398	-2.1526	-2.42442	-2.56706	0.71686	0.46884
Angola	Atlético Petróleos de Angola	Elite	Elite - Angola	10	Angolano	Black	Goalkeeper	Goalkeeper	28	74.8	171.2	1.712	25.52	1.87	11	12	22	12	7	19	11	11	14	119	1.07	13.39	rigth hand	58.6	54.3	83	85	101.5	45	59.5	65.5	37.3	42.5	58.5	64	37	-0.78907	-0.40646	0.43739	0.89255	0.14385	0.94885	1.54937	1.22788	0.64516
Angola	Atlético Petróleos de Angola	Elite	Elite - Angola	10	Angolano	Black	Goalkeeper	Goalkeeper	28	76.8	183.5	1.835	22.81	1.99	11	7	12	5	4	11	7	9	6.5	72.5	1.08	7.59	rigth hand	54.7	55.6	80	78.5	94	42	53.5	57	35.8	41.2	53	56.3	35.5	1.30626	0.53515	-0.91313	-0.15341	-0.50609	-0.90645	-0.35318	0.60508	0.85353
Angola	Atlético Petróleos de Angola	Elite	Elite - Angola	10	Angolano	Black	Goalkeeper	Goalkeeper	22	92.5	172.9	1.729	30.94	2.06	20	22	27	24	8	28	26	20	16	191	1.05	20.05	rigth hand	45.2	47	96	96	110	45	62.7	69	42	43.8	60	67.5	41.8	-0.49947	1.08442	1.96798	0.89255	2.18033	1.79217	2.06825	-0.91201	-0.52494
Angola	Atlético Petróleos de Angola	Elite	Elite - Angola	10	Angolano	Black	Defense/Milfielder	Field Player	21	77.4	185	1.85	22.62	2.01	12	15	31	11	7	16	12	21	10	135	1.06	17.76	left hand	55.8	59.2	78.5	84.5	100	44	55	62	36.5	42.5	52	61	35	1.56179	0.69209	0.16728	0.5439	-0.20278	0.22601	-0.6991	0.78074	1.43057
Angola	Atlético Petróleos de Angola	Elite	Elite - Angola	10	Angolano	Black	Defense/Milfielder	Field Player	29	81.2	177	1.77	25.92	1.98	6	6	13	6	4	10	6	10	7	68	1.08	8.64	rigth hand	54.7	55.8	83	82	104	43	55	62	36	44	57	63	37	0.19897	0.45668	0.88756	0.19525	-0.41943	0.7079	1.03049	0.60508	0.88559
Angola	Atlético Petróleos de Angola	Elite	Elite - Angola	10	Angolano	Black	Defense/Milfielder	Field Player	27	71.9	182.5	1.825	21.59	1.93	7	5	11	6	4	9	5	10	7	64	1.08	7.79	rigth hand	41.4	41.2	80	75.5	95.5	41	51	54.5	36	39	51	55	35	1.13591	0.06434	-0.64303	-0.50206	-0.41943	-1.21968	-1.04502	-1.51884	-1.45461
Angola	Atlético Petróleos de Angola	Elite	Elite - Angola	10	Angolano	Black	Defense/Milfielder	Field Player	21	70.6	174.1	1.741	23.29	1.85	6	7	10	6	4	8	7	6	5	59	1.09	5.57	rigth hand	58.3	46.1	81.5	74	96.5	40	51	56	35	39	53	56	34.8	-0.29505	-0.5634	-0.46296	-0.85071	-0.85272	-0.97873	-0.35318	1.17997	-0.6692
Angola	Atlético Petróleos de Angola	Elite	Elite - Angola	10	Angolano	Black	Defense/Milfielder	Field Player	19	60.7	176.9	1.769	19.4	1.75	7	7	11	7	4	12	6	7	7	68	1.08	6.3	rigth hand	49.6	46.7	71.5	70.5	90	39	50	52.9	32.8	36.5	49.5	51.8	32.3	0.18194	-1.34808	-1.63341	-1.19937	-1.80596	-1.99071	-1.5639	-0.20936	-0.57303
Angola	Atlético Petróleos de Angola	Elite	Elite - Angola	10	Angolano	Black	Defense/Milfielder	Field Player	20	74.9	178.4	1.784	23.53	1.93	6	5	7	5	3	10	4.5	7	6	53.5	1.09	4.5	rigth hand	50.4	48.9	80	76.2	94	44.3	54.5	58.5	37.8	43	53.2	58.2	37.6	0.43746	0.06434	-0.91313	0.64849	0.3605	-0.44864	-0.284	-0.0816	-0.2204
Angola	Atlético Petróleos de Angola	Elite	Elite - Angola	10	Angolano	Black	Forward	Field Player	28	71.2	177	1.77	22.73	1.88	5	4	8	5	3	7	4	7	4	47	1.09	5.68	left hand	45.5	54.1	78	74	94	41	53	57.5	34	40.5	52	56	34.5	0.19897	-0.328	-0.91313	-0.50206	-1.28601	-0.97873	-0.6991	-0.8641	0.6131
Angola	Atlético Petróleos de Angola	Elite	Elite - Angola	10	Angolano	Black	Forward	Field Player	19	59.8	171.9	1.719	20.24	1.71	9	5	9	4	4	10	5	10	10	66	1.09	5.67	rigth hand	45.2	50.1	72	69	90	39	52	54	32	40	51	54.5	32	-0.66982	-1.66195	-1.63341	-1.19937	-2.1526	-1.34015	-1.04502	-0.91201	-0.02805
Angola	Atlético Petróleos de Angola	Elite	Elite - Angola	10	Angolano	Black	Forward	Field Player	20	74	188	1.88	20.94	1.99	6	6	12	5	4	7	6	6	5	57	1.09	5.77	rigth hand	53.9	54.1	82	81	96	39.5	48.3	53.5	34	41	50	55	34.5	2.07284	0.53515	-0.55299	-1.02504	-1.28601	-1.21968	-1.39094	0.47732	0.6131
Angola	Atlético Petróleos de Angola	Elite	Elite - Angola	10	Angolano	Black	Forward	Field Player	28	61	172	1.72	20.62	1.72	5	5	7.5	4.5	4	10	5	6	5	52	1.09	5.04	rigth hand	53	48.5	74	72	91.2	37.6	48.8	51.5	32.5	37.5	51	51	33	-0.65279	-1.58348	-1.41733	-1.68748	-1.93595	-2.18347	-1.04502	0.3336	-0.28451
Portugal	Óquei Clube de Barcelos	Elite	Elite Portugal	12	Português	Caucasian	Goalkeeper	Goalkeeper	36	85.25	174.6	1.746	27.96	2.01	10	11	21	12	5	13	10	25	10	117	1.06	18.06	rigth hand	51.5	46	92	89	104.5	45	58	66	40	46	57	64	39.5	-0.20987	0.69209	0.9776	0.89255	1.31374	0.94885	1.03049	0.09406	-0.68523
Portugal	Óquei Clube de Barcelos	Elite	Elite Portugal	12	Português	Caucasian	Goalkeeper	Goalkeeper	29	120.8	178	1.78	38.13	2.36	16	31	52	32	12	36	39	17	15	250	1.03	28.38	rigth hand	52.5	54.9	111.5	118	117.8	50	64	74	44	46.5	61	73	46	0.36932	3.43846	3.37252	2.63582	3.04691	3.11738	2.41417	0.25375	0.74133
Portugal	Óquei Clube de Barcelos	Elite	Elite Portugal	12	Português	Caucasian	Defense/Milfielder	Field Player	29	77.85	181.3	1.813	23.68	1.98	10	9	15	9	3	10	9	14	7	86	1.07	11.4	rigth hand	51.1	51.5	87	82	97	41	52	59	36	42	52.3	58	35.3	0.93149	0.45668	-0.37292	-0.50206	-0.41943	-0.49683	-0.59533	0.03018	0.19635
Portugal	Óquei Clube de Barcelos	Elite	Elite Portugal	12	Português	Caucasian	Defense/Milfielder	Field Player	21	68.05	175.6	1.756	22.07	1.83	8	6	11	5	4	10	5	7	7	63	1.09	5.88	rigth hand	51.3	52.6	84	77	93.5	40.3	50.5	55.5	35	41	50	54.5	34.8	-0.03952	-0.72033	-1.00317	-0.74612	-0.85272	-1.34015	-1.39094	0.06212	0.37267
Portugal	Óquei Clube de Barcelos	Elite	Elite Portugal	12	Português	Caucasian	Defense/Milfielder	Field Player	29	92	187	1.87	26.31	2.18	16	9	17	9	5	13	8	21	7	105	1.07	14.09	rigth hand	50.1	52	90	84	104.6	45.5	56.6	61.5	40.6	46	57.5	61.5	40	1.90249	2.02604	0.9956	1.06688	1.57372	0.34648	1.20345	-0.12951	0.2765
Portugal	Óquei Clube de Barcelos	Elite	Elite Portugal	12	Português	Caucasian	Defense/Milfielder	Field Player	21	68.9	166.3	1.663	24.91	1.77	10	8	17	6.5	5	10	8	12	7	83.5	1.08	9.76	left hand	52.8	55.4	85	82.5	101	42.5	51	56	34.5	41	51.5	56.5	35.3	-1.6238	-1.19114	0.34735	0.02092	-1.06937	-0.85826	-0.87206	0.30166	0.82147
Portugal	Óquei Clube de Barcelos	Elite	Elite Portugal	12	Português	Caucasian	Defense/Milfielder	Field Player	25	73.05	172.1	1.721	24.66	1.86	15	12	22	8	5	12	8	22	11	115	1.06	15.1	rigth hand	48.3	49.9	83	79	97	43	56	61	36.8	42.5	55.5	61.5	36	-0.63575	-0.48493	-0.37292	0.19525	-0.07279	0.34648	0.51161	-0.41696	-0.06011
Portugal	Óquei Clube de Barcelos	Elite	Elite Portugal	12	Argentino	Caucasian	Forward	Field Player	21	68.9	166.3	1.663	24.91	1.77	11	6	10	6	4	8	7	13	8	73	1.08	7.76	left hand	37.7	41.1	86.5	81	95	41.5	55	57	37	41	54	57	37	-1.6238	-1.19114	-0.73306	-0.32773	0.01387	-0.73778	-0.00726	-2.1097	-1.47064
Portugal	Óquei Clube de Barcelos	Elite	Elite Portugal	12	Português	Caucasian	Forward	Field Player	27	84.65	186.3	1.863	24.39	2.1	8	7	21	9	4	15	11	11	8	94	1.07	12.09	rigth hand	54.3	56.7	92	86.8	103.5	42	56	62	36.8	43	54	60.5	37	1.78325	1.3983	0.79753	-0.15341	-0.07279	0.10554	-0.00726	0.5412	1.02985
Portugal	Óquei Clube de Barcelos	Elite	Elite Portugal	12	Português	Caucasian	Forward	Field Player	23	75.29	173.1	1.731	25.13	1.89	7	11	14	8	4	10	9	7	5	75	1.08	7.98	rigth hand	43.4	44.9	89	84	99	40.5	54.3	60.3	37	42	53	58	38	-0.4654	-0.24953	-0.01278	-0.67639	0.01387	-0.49683	-0.35318	-1.19945	-0.86155
Portugal	Óquei Clube de Barcelos	Elite	Elite Portugal	12	Argentino	Caucasian	Forward	Field Player	22	74.05	175	1.75	24.18	1.89	12	5	8	6	3	10	5	10	8	67	1.08	6.31	left hand	51.3	56.7	84	84	98	45.7	54.8	58.3	38	44	55	60	38	-0.14173	-0.24953	-0.19285	1.13661	0.44716	-0.01494	0.33865	0.06212	1.02985
Portugal	UD Oliveirense	Elite	Elite Portugal	12	Português	Caucasian	Goalkeeper	Goalkeeper	35	106.2	189.3	1.893	29.64	2.34	17	13	32	15	7	17	18	26	14	159	1.05	22.08	rigth hand	55.3	51.9	101	98	108.6	47.5	61	69.5	41	49	61.3	68	41	2.2943	3.28152	1.71588	1.76418	1.74704	1.91264	2.51794	0.70089	0.26047
Portugal	UD Oliveirense	Elite	Elite Portugal	12	Espanhol	Caucasian	Goalkeeper	Goalkeeper	32	76.55	177.8	1.778	24.21	1.94	8	7	13	7	4	10	8	11	11.5	79.5	1.08	9.59	rigth hand	44.6	43.7	86	82.5	100.2	44	55.7	61	38	42.5	52.5	61.5	37	0.33525	0.14281	0.2033	0.5439	0.44716	0.34648	-0.52614	-1.00782	-1.05389
Portugal	UD Oliveirense	Elite	Elite Portugal	12	Português	Caucasian	Defense/Milfielder	Field Player	19	76.6	180.6	1.806	23.49	1.96	11	8	11	8	5	12	8	10	10	83	1.08	7.55	left hand	42.7	47.2	80	79	101	43	54.2	61	38.5	41.7	52.2	62	39.5	0.81224	0.29975	0.34735	0.19525	0.6638	0.46696	-0.62992	-1.31124	-0.49288
Portugal	UD Oliveirense	Elite	Elite Portugal	12	Espanhol	Caucasian	Defense/Milfielder	Field Player	27	74.2	176.5	1.765	23.82	1.91	9	5	9	6	4	7	4	10	8	62	1.08	7.16	rigth hand	50	48.7	89	82.5	96	41	54	59	35	42	52	57	35	0.1138	-0.09259	-0.55299	-0.50206	-0.85272	-0.73778	-0.6991	-0.14548	-0.25245
Portugal	UD Oliveirense	Elite	Elite Portugal	12	Espanhol	Caucasian	Defense/Milfielder	Field Player	40	88.6	186.6	1.866	25.45	2.14	12	11	19	10	5	15	12	19	10	113	1.06	15.62	rigth hand	58.3	55.3	92	89	103.5	46	58.5	64	36	44.5	56.5	62	37	1.83435	1.71217	0.79753	1.2412	-0.41943	0.46696	0.85753	1.17997	0.80544
Portugal	UD Oliveirense	Elite	Elite Portugal	12	Português	Caucasian	Defense/Milfielder	Field Player	37	82.9	181.9	1.819	25.05	2.04	8	7	9	6	3	8	6	7	6	60	1.08	7.3	rigth hand	52.8	51.5	90.5	83	101.5	44.7	55	61	39.3	46	56	62.4	39.2	1.0337	0.92749	0.43739	0.78796	1.01044	0.56334	0.68457	0.30166	0.19635
Portugal	UD Oliveirense	Elite	Elite Portugal	12	Português	Caucasian	Defense/Milfielder	Field Player	28	82.7	179.4	1.794	25.7	2.02	16	14	24	14	5	13	11	22	14	133	1.06	17.72	left hand	42.8	47.7	92	87	102.5	45	59	63	38	42.5	55.2	63	37.5	0.60782	0.77055	0.61746	0.89255	0.44716	0.7079	0.40784	-1.29527	-0.41274
Portugal	UD Oliveirense	Elite	Elite Portugal	12	Espanhol	Caucasian	Forward	Field Player	35	80.8	186	1.86	23.36	2.05	8	8	18	10	3	9	7	10	7	80	1.07	12.07	rigth hand	51.9	47.4	92	85	98	43	55	57	38.2	43	51.5	57.8	38.5	1.73214	1.00596	-0.19285	0.19525	0.53382	-0.54502	-0.87206	0.15794	-0.46083
Portugal	UD Oliveirense	Elite	Elite Portugal	12	Português	Caucasian	Forward	Field Player	35	78.7	175	1.75	25.7	1.94	10	9	18	9	5	12	10	14	8	95	1.07	12.98	rigth hand	56.9	55.8	87	86.5	102	43	54.5	64	38.5	43	54	62	38	-0.14173	0.14281	0.52742	0.19525	0.6638	0.46696	-0.00726	0.9564	0.88559
Portugal	UD Oliveirense	Elite	Elite Portugal	12	Português	Caucasian	Forward	Field Player	35	88.15	181	1.81	26.91	2.09	8	10	21	11	4	11	10	17	10	102	1.06	15.35	rigth hand	55.7	41.7	88	87	109	48.5	61.5	68	42	48.2	53.7	64.5	40	0.88038	1.31983	1.78791	2.11284	2.18033	1.06933	-0.11104	0.76477	-1.37447
Portugal	UD Oliveirense	Elite	Elite Portugal	12	Português	Caucasian	Forward	Field Player	20	80.15	175.8	1.758	25.93	1.96	15	10	13	9	5	9	9	27	17	114	1.07	13.67	rigth hand	47.6	43.7	83	82	104	43.5	56	63	42	44	58	61.5	41.5	-0.00545	0.29975	0.88756	0.36957	2.18033	0.34648	1.37641	-0.52874	-1.05389
Portugal	UD Oliveirense	Elite	Elite Portugal	12	Português	Caucasian	Forward	Field Player	24	74.4	176.8	1.768	23.8	1.91	7	9	16	9	4	11	8	8	5.5	77.5	1.08	9.33	rigth hand	47.7	43.3	89	81	96	39	51	58.5	36.2	41	52.5	57.5	37	0.1649	-0.09259	-0.55299	-1.19937	-0.33277	-0.61731	-0.52614	-0.51277	-1.11801
Portugal	A. Sanjoanense	Elite	Elite Portugal	10	Português	Caucasian	Goalkeeper	Goalkeeper	39	71.5	169.5	1.695	24.89	1.82	10	6	13	7	3	8	7	10	7	71	1.08	10.05	rigth hand	51.7	44.2	90.5	85	97.5	42.2	53.5	60.2	38.5	41.2	53	59	38	-1.07867	-0.7988	-0.28289	-0.08368	0.6638	-0.25589	-0.35318	0.126	-0.97375
Portugal	A. Sanjoanense	Elite	Elite Portugal	10	Português	Caucasian	Goalkeeper	Goalkeeper	19	76.05	171.5	1.715	25.86	1.89	15	12	19	7	5	10	10	13	8	99	1.07	10.6	rigth hand	51.4	49.3	84	83	99.2	46	58.7	66.5	38.7	44.9	58	62	38.5	-0.73797	-0.24953	0.02323	1.2412	0.75046	0.46696	1.37641	0.07809	-0.15628
Portugal	A. Sanjoanense	Elite	Elite Portugal	10	Francês	Caucasian	Defense/Milfielder	Field Player	20	73.75	175.2	1.752	24.03	1.89	7	7	10	5	3	9	5	9	7	62	1.09	6.09	rigth hand	56.8	53.9	84	78	99	40.4	52	58.2	36.2	40.5	51.2	55.8	36.5	-0.10766	-0.24953	-0.01278	-0.71125	-0.33277	-1.02692	-0.97584	0.94043	0.58104
Portugal	A. Sanjoanense	Elite	Elite Portugal	10	Português	Caucasian	Defense/Milfielder	Field Player	21	65.45	164.5	1.645	24.19	1.72	12	10	12	9	4	10	7	17	12	93	1.07	10.52	rigth hand	48.3	45.8	81	77	97	41	53.5	59	35	42	51.8	57.6	34.6	-1.93043	-1.58348	-0.37292	-0.50206	-0.85272	-0.59321	-0.76829	-0.41696	-0.71729
Portugal	A. Sanjoanense	Elite	Elite Portugal	10	Português	Caucasian	Defense/Milfielder	Field Player	22	79.35	173.2	1.732	26.45	1.93	9	9	17	10	5	15	8	13	10	96	1.07	11.23	rigth hand	39.7	41.4	87	83.2	101.2	42	55.3	62.2	37.6	42	53	60.5	37.7	-0.44837	0.06434	0.38337	-0.15341	0.27384	0.10554	-0.35318	-1.79032	-1.42255
Portugal	A. Sanjoanense	Elite	Elite Portugal	10	Inglês	Caucasian	Forward	Field Player	21	79.25	183	1.83	23.66	2.01	13	6	12	7	4	10	8	15	9	84	1.08	9.3	rigth hand	50.4	49.3	89	86	103.5	41.6	52.7	60	37	43	52.8	58.8	37.2	1.22108	0.69209	0.79753	-0.29287	0.01387	-0.30408	-0.42237	-0.0816	-0.15628
Portugal	A. Sanjoanense	Elite	Elite Portugal	10	Português	Caucasian	Forward	Field Player	19	76.2	175	1.75	24.88	1.92	16	13	20	9	5	17	14	27	14	135	1.06	15.57	rigth hand	39.4	40.8	85	83.5	105	41	56	67	36	44.3	58	65.5	35.5	-0.14173	-0.01412	1.06763	-0.50206	-0.41943	1.31027	1.37641	-1.83822	-1.51872
Portugal	A. Sanjoanense	Elite	Elite Portugal	10	Português	Caucasian	Forward	Field Player	21	83.5	186.5	1.865	24.01	2.09	11	6	9	7	4	10	5	8	9	69	1.09	6.2	rigth hand	63.3	53.5	85.7	84.5	98.5	42.5	56	60.2	38	40.5	54.5	60.5	37.5	1.81732	1.31983	-0.10282	0.02092	0.44716	0.10554	0.1657	1.97843	0.51693
Portugal	A. Sanjoanense	Elite	Elite Portugal	10	Argentino	Caucasian	Forward	Field Player	19	79.25	178.3	1.783	24.93	1.97	9	7	15	6	4	11	6	10	8	76	1.08	8.16	rigth hand	54.9	50.8	88	83.5	104.5	43	54	64.5	38.8	41.5	54.5	62	38.2	0.42043	0.37821	0.9776	0.19525	0.79379	0.46696	0.1657	0.63701	0.08415
Portugal	A. Sanjoanense	Elite	Elite Portugal	10	Português	Caucasian	Defense/Milfielder	Field Player	24	72.25	177.5	1.775	22.93	1.89	7	8	13	7	4	11	7	8	7	72	1.08	7.78	rigth hand	44.6	44.5	86.5	82	96.5	39	53.1	57.2	36.2	39.5	51.5	55	35.8	0.28415	-0.24953	-0.46296	-1.19937	-0.33277	-1.21968	-0.87206	-1.00782	-0.92566
Portugal	A. Sanjoanense	Elite	Elite Portugal	10	Português	Caucasian	Forward	Field Player	25	74.8	163.8	1.638	27.88	1.81	15	12	23	16	7	17	10	18	8	126	1.06	16.53	rigth hand	58.6	58.9	82.5	82	104	44.5	58.5	67	39	41	56	67	37.9	-2.04968	-0.87727	0.88756	0.71823	0.88045	1.6717	0.68457	1.22788	1.38248
Portugal	A. Sanjoanense	Elite	Elite Portugal	10	Português	Caucasian	Defense/Milfielder	Field Player	24	66.85	175	1.75	21.83	1.81	6	8	11	8	3	12	7	7	5	67	1.08	7.15	rigth hand	49.3	51.1	83.5	73	94	39	50.6	58.5	33	40	51	56	33	-0.14173	-0.87727	-0.91313	-1.19937	-1.71931	-0.97873	-1.04502	-0.25727	0.13224
Portugal	Sport Lisboa e Benfica	Elite	Elite Portugal	11.5	Português	Caucasian	Goalkeeper	Goalkeeper	29	84.35	184.7	1.847	24.73	2.08	12	12	26	10	6	20	13	12	8	119	1.07	14.39	rigth hand	57.3	51.7	92	91	100.5	42.4	53.5	60.5	37.3	45.5	53.6	61.3	37	1.51068	1.24136	0.25732	-0.01395	0.14385	0.29829	-0.14563	1.02028	0.22841
Portugal	Sport Lisboa e Benfica	Elite	Elite Portugal	11.5	Português	Caucasian	Goalkeeper	Goalkeeper	35	82.85	175.6	1.756	26.87	1.99	9	9	22	13	6	16	9	14	7	105	1.06	15.35	left hand	51.8	55.5	87	84	103.7	43.5	55	64	38.5	44.5	55	64.5	39.5	-0.03952	0.53515	0.83354	0.36957	0.6638	1.06933	0.33865	0.14197	0.8375
Portugal	Sport Lisboa e Benfica	Elite	Elite Portugal	11.5	Português	Caucasian	Defense/Milfielder	Field Player	36	76.1	170	1.7	26.33	1.88	10	12	20	10	4	10.5	9	14.5	5	95	1.07	14.14	rigth hand	48.5	54.6	84.5	83	103.2	43.5	59.5	68	40.2	44.5	58.5	65.5	41.5	-0.99349	-0.328	0.74351	0.36957	1.4004	1.31027	1.54937	-0.38502	0.69324
Portugal	Sport Lisboa e Benfica	Elite	Elite Portugal	11.5	Espanhol	Caucasian	Defense/Milfielder	Field Player	34	80.1	179.5	1.795	24.86	1.99	7	6	10	4	2.5	8	5	6	3	51.5	1.08	6.33	rigth hand	53.6	48	85	84.5	88.8	43	56	58.5	39.8	43.5	55	57	40.2	0.62485	0.53515	-1.84949	0.19525	1.22709	-0.73778	0.33865	0.42941	-0.36465
Portugal	Sport Lisboa e Benfica	Elite	Elite Portugal	11.5	Português	Caucasian	Defense/Milfielder	Field Player	30	81.3	170.4	1.704	28	1.93	8	8	8.5	7	4	8	7	11	4	65.5	1.08	7.96	rigth hand	57.5	51.5	91.5	85	101.4	55	56.5	62.5	38	55.5	56.5	62.4	37.8	-0.92535	0.06434	0.41938	4.37908	0.44716	0.56334	0.85753	1.05222	0.19635
Portugal	Sport Lisboa e Benfica	Elite	Elite Portugal	11.5	Espanhol	Caucasian	Defense/Milfielder	Field Player	29	86.85	180.8	1.808	26.57	2.07	9	15	30	15	5	13	15	11	9	122	1.06	16.7	rigth hand	70.1	79.9	91	91	101	46	58.7	64.5	37.2	45	57	64	37	0.84631	1.16289	0.34735	1.2412	0.10052	0.94885	1.03049	3.06435	4.74852
Portugal	Sport Lisboa e Benfica	Elite	Elite Portugal	11.5	Português	Caucasian	Defense/Milfielder	Field Player	23	67.55	171	1.71	23.1	1.79	7	6	17	7	4	11	6	7.5	5.5	71	1.08	8.76	rigth hand	43.8	43.7	83.4	82	94.5	39	51	56.8	34	39	50.5	55	34	-0.82314	-1.03421	-0.8231	-1.19937	-1.28601	-1.21968	-1.21798	-1.13558	-1.05389
Portugal	Sport Lisboa e Benfica	Elite	Elite Portugal	11.5	Argentino	Caucasian	Forward	Field Player	33	82.5	181	1.81	25.18	2.03	5	6	14	9	4	8	9	8	5	68	1.08	9.7	rigth hand	41.7	41.1	90	80	104	43	55	64	37.5	44.5	54.5	61	37	0.88038	0.84902	0.88756	0.19525	0.23051	0.22601	0.1657	-1.47093	-1.47064
Portugal	Sport Lisboa e Benfica	Elite	Elite Portugal	11.5	Espanhol	Caucasian	Forward	Field Player	35	74.5	177.1	1.771	23.75	1.91	9	6	7	4	2	8	5	10	4	55	1.08	6.76	rigth hand	49.9	49.2	86	85	102	43.8	54	61.5	37	43	54.5	60.4	37.6	0.21601	-0.09259	0.52742	0.47417	0.01387	0.08144	0.1657	-0.16145	-0.17231
Portugal	Sport Lisboa e Benfica	Elite	Elite Portugal	11.5	Argentino	Caucasian	Forward	Field Player	31	80.45	174.5	1.745	26.42	1.96	7	8	14	6	4	11	8	10	7	75	1.08	9.17	rigth hand	48.7	51.3	87	89.5	103.2	42.5	56.8	63.4	39.5	44	58.2	62	40	-0.22691	0.29975	0.74351	0.02092	1.0971	0.46696	1.44559	-0.35308	0.16429
Portugal	Sport Lisboa e Benfica	Elite	Elite Portugal	11.5	Português	Caucasian	Forward	Field Player	22	77.15	178.4	1.784	24.24	1.95	7	8	11	10	3	11.5	7	16	10	83.5	1.08	10.33	rigth hand	45.8	50.1	88.5	84	103.9	42.5	51.3	63.3	35.5	43	52	60	35.7	0.43746	0.22128	0.86955	0.02092	-0.63607	-0.01494	-0.6991	-0.81619	-0.02805
Portugal	A. Juventude de Viana	Elite	Elite Portugal	10	Português	Caucasian	Goalkeeper	Goalkeeper	37	72.55	177	1.77	23.16	1.89	8	15	25	10	5	17	12	17	8	117	1.06	16.46	rigth hand	50.7	47.2	82.3	87.5	95.2	41.8	52	57.6	36.8	41.5	51.6	57.5	36.4	0.19897	-0.24953	-0.69705	-0.22314	-0.07279	-0.61731	-0.83747	-0.0337	-0.49288
Portugal	A. Juventude de Viana	Elite	Elite Portugal	10	Português	Caucasian	Goalkeeper	Goalkeeper	21	70.5	172.5	1.725	23.69	1.83	10	6	9	9	5	10	7	11	7	74	1.08	7.76	rigth hand	45.8	47.5	80	82	95.5	39	55.5	59	37.8	40	56	59.3	37	-0.56761	-0.72033	-0.64303	-1.19937	0.3605	-0.1836	0.68457	-0.81619	-0.4448
Portugal	A. Juventude de Viana	Elite	Elite Portugal	10	Francês	Caucasian	Defense/Milfielder	Field Player	22	80.2	178.7	1.787	25.11	1.99	9	12	23	11	6	13	11	10	7	102	1.07	12.43	rigth hand	48.2	50.6	86.5	86.3	101	43.7	54	62	36.8	41.5	53.7	61.9	36.5	0.48857	0.53515	0.34735	0.4393	-0.07279	0.44286	-0.11104	-0.43293	0.05209
Portugal	A. Juventude de Viana	Elite	Elite Portugal	10	Português	Caucasian	Defense/Milfielder	Field Player	29	87.55	174	1.74	28.92	2.02	13	13	21	13	4	12	12	10	10	108	1.07	13.21	rigth hand	40	57.2	92	95.5	107	44.5	56.5	69	39.5	45	58.5	69.5	39.5	-0.31209	0.77055	1.42777	0.71823	1.0971	2.27406	1.54937	-1.74241	1.10999
Portugal	A. Juventude de Viana	Elite	Elite Portugal	10	Português	Caucasian	Defense/Milfielder	Field Player	31	74.75	172.3	1.723	25.18	1.88	11	5	8	8	4	8	5	11	5	65	1.08	8.23	rigth hand	47.2	37.3	84	82	101.4	46	58	64	38.4	44	57.4	65.2	38.6	-0.60168	-0.328	0.41938	1.2412	0.62048	1.23799	1.16886	-0.59262	-2.07973
Portugal	A. Juventude de Viana	Elite	Elite Portugal	10	Português	Caucasian	Defense/Milfielder	Field Player	23	76.45	172.7	1.727	25.63	1.9	15	12	19	9	6	12	10	21.5	10	114.5	1.07	14.15	rigth hand	41.8	44.2	87	88.2	101.6	42	56	61.3	37	43	54.2	61.5	36.3	-0.53354	-0.17106	0.4554	-0.15341	0.01387	0.34648	0.06192	-1.45496	-0.97375
Portugal	A. Juventude de Viana	Elite	Elite Portugal	10	Português	Caucasian	Defense/Milfielder	Field Player	18	83.1	184.3	1.843	24.47	2.06	8	10	20	9	5	11	7	12	6	88	1.07	11.09	rigth hand	51.4	53.6	82.3	84	104.2	44	58	66.6	39	43	55.2	63	37.5	1.44254	1.08442	0.92358	0.5439	0.88045	0.7079	0.40784	0.07809	0.53296
Portugal	A. Juventude de Viana	Elite	Elite Portugal	10	Português	Caucasian	Forward	Field Player	26	70	171.3	1.713	23.86	1.82	10	10	17	13	4	14	11	10	8	97	1.07	11.68	rigth hand	50.4	42	82	84.3	98	40	50.5	59	35.7	40.5	49.2	57	35.3	-0.77204	-0.7988	-0.19285	-0.85071	-0.54942	-0.73778	-1.66767	-0.0816	-1.32638
Portugal	A. Juventude de Viana	Elite	Elite Portugal	10	Português	Caucasian	Forward	Field Player	18	74.75	181.1	1.811	22.79	1.95	7	10	11.5	5	4	11	8	9.5	10	76	1.08	6.5	rigth hand	45.6	40.4	81	83	97	42.3	54.2	60	36	40.3	53	60	35.4	0.89742	0.22128	-0.37292	-0.04881	-0.41943	-0.01494	-0.35318	-0.84813	-1.58284
Portugal	A. Juventude de Viana	Elite	Elite Portugal	10	Português	Caucasian	Forward	Field Player	43	71.45	172.9	1.729	23.9	1.85	10	7	10	7	3	8	6	14	8	73	1.07	10.8	rigth hand	44.9	47.3	83.5	79	96	41	52.8	63.5	37	41.5	51.2	59	36.2	-0.49947	-0.5634	-0.55299	-0.50206	0.01387	-0.25589	-0.97584	-0.95991	-0.47686
Portugal	A. Juventude de Viana	Elite	Elite Portugal	10	Português	Caucasian	Forward	Field Player	20	73.9	173.9	1.739	24.44	1.88	7	7	8	6	4	10	6	8	6	62	1.09	5.46	rigth hand	45.9	51	80	82	96.9	40.8	54.5	59	39	43	54.9	59.5	39	-0.32912	-0.328	-0.39093	-0.57179	0.88045	-0.13541	0.30406	-0.80022	0.11621
Portugal	Sporting Clube de Portugal	Elite	Elite Portugal	12	Português	Caucasian	Goalkeeper	Goalkeeper	30	76.4	178.3	1.783	24.03	1.94	12	12	26	11	7	11	13	16	10	118	1.06	15.95	rigth hand	45.1	47.7	85	86	99	40	55.2	62	36	41.2	57	63.5	36	0.42043	0.14281	-0.01278	-0.85071	-0.41943	0.82838	1.03049	-0.92798	-0.41274
Portugal	Sporting Clube de Portugal	Elite	Elite Portugal	12	Português	Caucasian	Goalkeeper	Goalkeeper	26	67.55	173.4	1.734	22.47	1.81	13	11	18	10	7	4	8	15	8.5	94.5	1.07	12.57	rigth hand	46.6	42.8	79.5	87	95.4	38.8	51	56.8	35	40.6	51.4	56.7	35.2	-0.4143	-0.87727	-0.66103	-1.2691	-0.85272	-0.81007	-0.90665	-0.68844	-1.19815
Portugal	Sporting Clube de Portugal	Elite	Elite Portugal	12	Português	Caucasian	Defense/Milfielder	Field Player	27	72.65	174	1.74	24	1.87	8	6	15	6	5	10	5.5	13.5	9	78	1.08	10.12	rigth hand	50.3	48.6	82	87.5	100.2	42.8	55.6	62.2	37.3	41	53.4	61.6	36.3	-0.31209	-0.40646	0.2033	0.12552	0.14385	0.37058	-0.21482	-0.09757	-0.26848
Portugal	Sporting Clube de Portugal	Elite	Elite Portugal	12	Português	Caucasian	Defense/Milfielder	Field Player	38	84.4	180.6	1.806	25.88	2.05	10	10	21	10	7	12	8	11	7	96	1.07	13.61	rigth hand	66.1	66.4	87	89.6	104.2	44.6	58	65.5	38	44	56	63.5	37.2	0.81224	1.00596	0.92358	0.75309	0.44716	0.82838	0.68457	2.42557	2.58464
Portugal	Sporting Clube de Portugal	Elite	Elite Portugal	12	Argentino	Caucasian	Defense/Milfielder	Field Player	31	68.4	169.6	1.696	23.78	1.79	7	8	14	7	3	10	6	5.5	4	64.5	1.08	8.07	rigth hand	51.5	51.3	80	81	95.5	39.6	51.7	58.5	32.8	40	52	58.5	32.9	-1.06163	-1.03421	-0.64303	-0.99017	-1.80596	-0.37636	-0.6991	0.09406	0.16429
Portugal	Sporting Clube de Portugal	Elite	Elite Portugal	12	Argentino	Caucasian	Defense/Milfielder	Field Player	27	73.95	170.4	1.704	25.47	1.86	9	7	15	8	5	12	6	10	6	78	1.08	9.66	rigth hand	53.6	52.2	82	80.5	97	43.6	55	64.7	38	44	53.8	63.1	36.8	-0.92535	-0.48493	-0.37292	0.40444	0.44716	0.732	-0.07645	0.42941	0.30855
Portugal	Sporting Clube de Portugal	Elite	Elite Portugal	12	Espanhol	Caucasian	Forward	Field Player	23	70.25	171.9	1.719	23.77	1.83	13	11	16	10	4	13	8	12	8	95	1.07	10.74	rigth hand	43.7	40	83	82.8	94.8	40	52.5	57.5	34.3	39.3	50.3	57.1	35	-0.66982	-0.72033	-0.76908	-0.85071	-1.15603	-0.71369	-1.28716	-1.15155	-1.64695
Portugal	Sporting Clube de Portugal	Elite	Elite Portugal	12	Espanhol	Caucasian	Forward	Field Player	39	72.6	169.6	1.696	25.24	1.83	6	5	9	5	3	7	5	6	3	49	1.08	6.87	rigth hand	51	46.6	82.5	83.5	97.1	40.5	53	62.3	37.8	41	52.5	64.5	37.4	-1.06163	-0.72033	-0.35492	-0.67639	0.3605	1.06933	-0.52614	0.01421	-0.58906
Portugal	Sporting Clube de Portugal	Elite	Elite Portugal	12	Italiano	Caucasian	Forward	Field Player	24	78.35	179.6	1.796	24.29	1.98	10	11	18	5	5	8	5	15	6	83	1.07	10.85	rigth hand	56.8	55.6	82.7	85.8	99	42.2	55.2	63	36.9	45	55.1	62.4	37.4	0.64189	0.45668	-0.01278	-0.08368	-0.02946	0.56334	0.37325	0.94043	0.85353
Portugal	Sporting Clube de Portugal	Elite	Elite Portugal	12	Espanhol	Caucasian	Forward	Field Player	33	81.05	177.7	1.777	25.67	1.99	4	8	20	8	4	12	6	8	7	77	1.07	11.24	rigth hand	60.6	55.7	83.6	87.5	101	42.8	55	66	36.5	40.5	54.3	61.5	35.4	0.31822	0.53515	0.34735	0.12552	-0.20278	0.34648	0.09651	1.54726	0.86956
Portugal	Sporting Clube de Portugal	Elite	Elite Portugal	12	Português	Caucasian	Forward	Field Player	27	79.35	173.4	1.734	26.39	1.94	10	7.5	19	6	3.5	11	7	12	6	82	1.07	10.88	rigth hand	51.8	52.2	85	84.2	103	41	54.4	64	38	40.8	55	62	37.9	-0.4143	0.14281	0.70749	-0.50206	0.44716	0.46696	0.33865	0.14197	0.30855
Portugal	Sporting Clube de Portugal	Elite	Elite Portugal	12	Espanhol	Caucasian	Forward	Field Player	29	69.75	170.5	1.705	23.99	1.81	7	5	17	7	4	7	5	8	4	64	1.08	9.57	rigth hand	54.2	51.7	83	77	95	40	53.2	61	37	41	51.4	60.5	37	-0.90832	-0.87727	-0.73306	-0.85071	0.01387	0.10554	-0.90665	0.52523	0.22841
[truncated: 2 more columns]
